# Supplementary material for: 4000-year-old hair from the Middle Nile highlights unusual ancient DNA degradation pattern and a potential source of early eastern Africa pastoralists
Source: Sci Rep. 2022 Dec 3;12:20939. doi: 10.1038/s41598-022-25384-y (PMC9719486; doi:10.1038/s41598-022-25384-y)
Supplement: Supplementary file 2 — Supplementary Information 2. [file 41598_2022_25384_MOESM2_ESM.xlsx]

## Sheet: Table S3
Table S3. List of ancient genetic groups used for analyses and related publications.
Group ID	Individual IDs	Used in smartpca calculation (Yes/No)	Publications	Modern/Ancient
BantuHerero.DG	S_BantuHerero-1.DG,S_BantuHerero-2.DG	Yes	[24]	Modern
BantuKenya.DG	S_BantuKenya-1.DG,S_BantuKenya-2.DG	Yes	[24]	Modern
BantuTswana.DG	S_BantuTswana-1.DG,S_BantuTswana-2.DG	Yes	[24]	Modern
Biaka.DG	S_Biaka-1.DG,S_Biaka-2.DG	Yes	[24]	Modern
Esan.DG	S_Esan-1.DG,S_Esan-2.DG	Yes	[24]	Modern
Gambian.DG	S_Gambian-1.DG,S_Gambian-2.DG	Yes	[24]	Modern
Ju_hoan_North.DG	B_Ju_hoan_North-4.DG,S_Ju_hoan_North-1.DG,S_Ju_hoan_North-2.DG,S_Ju_hoan_North-3.DG	Yes	[24]	Modern
Khomani_San.DG	S_Khomani_San-1.DG,S_Khomani_San-2.DG	Yes	[24]	Modern
Luhya.DG	S_Luhya-1.DG,S_Luhya-2.DG	Yes	[24]	Modern
Luo.DG	S_Luo-1.DG,S_Luo-2.DG	Yes	[24]	Modern
Mandenka.DG	B_Mandenka-3.DG,S_Mandenka-1.DG,S_Mandenka-2.DG	Yes	[24]	Modern
Masai.DG	S_Masai-1.DG,S_Masai-2.DG	Yes	[24]	Modern
Mbuti.DG	B_Mbuti-4.DG,S_Mbuti-1.DG,S_Mbuti-2.DG,S_Mbuti-3.DG	Yes	[24]	Modern
Mende.DG	S_Mende-1.DG,S_Mende-2.DG	Yes	[24]	Modern
Mozabite.DG	S_Mozabite-1.DG,S_Mozabite-2.DG	Yes	[24]	Modern
Saharawi.DG	S_Saharawi-1.DG,S_Saharawi-2.DG	Yes	[24]	Modern
Somali.DG	S_Somali-1.DG	Yes	[24]	Modern
Yoruba.DG	B_Yoruba-3.DG,S_Yoruba-1.DG,S_Yoruba-2.DG	Yes	[24]	Modern
BantuKenya.SDG	HGDP01408.SDG,HGDP01405.SDG,HGDP01418.SDG,HGDP01419.SDG,HGDP01417.SDG,HGDP01414.SDG	no	[25]	Modern
BantuSA_Herero.SDG	HGDP01035.SDG,HGDP01028.SDG	no	[25]	Modern
BantuSA_Ovambo.SDG	HGDP01031.SDG	no	[25]	Modern
BantuSA.SDG	HGDP00994.SDG,HGDP00993.SDG,HGDP01033.SDG,HGDP01030.SDG,HGDP01034.SDG	no	[25]	Modern
Biaka.SDG	HGDP01094.SDG,HGDP00469.SDG,HGDP00475.SDG,HGDP00473.SDG,HGDP00470.SDG,HGDP00458.SDG,HGDP00459.SDG,HGDP00464.SDG,HGDP00986.SDG,HGDP00985.SDG,HGDP00472.SDG,HGDP00466.SDG,HGDP01086.SDG,HGDP00460.SDG,HGDP01090.SDG,HGDP00454.SDG,HGDP00455.SDG,HGDP00461.SDG,HGDP00457.SDG	no	[25]	Modern
Ju_hoan_North.SDG	HGDP00992.SDG,HGDP01032.SDG,HGDP00991.SDG,HGDP01036.SDG,HGDP00987.SDG	no	[25]	Modern
Mandenka.SDG	HGDP00904.SDG,HGDP01200.SDG,HGDP00907.SDG,HGDP01202.SDG,HGDP00908.SDG,HGDP01283.SDG,HGDP00910.SDG,HGDP00905.SDG,HGDP00917.SDG,HGDP00912.SDG,HGDP00909.SDG,HGDP00906.SDG,HGDP00913.SDG,HGDP01284.SDG,HGDP01286.SDG,HGDP01199.SDG,HGDP00915.SDG	no	[25]	Modern
Mbuti.SDG	HGDP00462.SDG,HGDP00463.SDG,HGDP00467.SDG,HGDP00478.SDG,HGDP01081.SDG,HGDP00984.SDG,HGDP00449.SDG,HGDP00476.SDG,HGDP00474.SDG,HGDP00982.SDG	no	[25]	Modern
Mozabite_oEuropean.SDG	HGDP01255.SDG,HGDP01263.SDG	no	[25]	Modern
Mozabite_oSubSaharan.SDG	HGDP01257.SDG,HGDP01270.SDG,HGDP01271.SDG,HGDP01261.SDG,HGDP01274.SDG	no	[25]	Modern
Mozabite.SDG	HGDP01256.SDG,HGDP01269.SDG,HGDP01277.SDG,HGDP01268.SDG,HGDP01260.SDG,HGDP01254.SDG,HGDP01276.SDG,HGDP01262.SDG,HGDP01282.SDG,HGDP01275.SDG,HGDP01267.SDG,HGDP01258.SDG,HGDP01280.SDG,HGDP01264.SDG,HGDP01259.SDG,HGDP01266.SDG,HGDP01265.SDG,HGDP01272.SDG,HGDP01279.SDG,HGDP01253.SDG	no	[25]	Modern
Yoruba.SDG	HGDP00937.SDG,HGDP00942.SDG,HGDP00944.SDG,HGDP00940.SDG,HGDP00929.SDG,HGDP00941.SDG,HGDP00934.SDG,HGDP00935.SDG,HGDP00943.SDG,HGDP00931.SDG,HGDP00933.SDG,HGDP00924.SDG,HGDP00920.SDG,HGDP00925.SDG,HGDP00938.SDG,HGDP00939.SDG,HGDP00926.SDG,HGDP00930.SDG,HGDP00932.SDG,HGDP00936.SDG,HGDP00928.SDG	no	[25]	Modern
Anatolia_N	I1100,I1102,I1099,I1103,I1101,I1097,I0744,I1096,I1098,I0708,I0745,I0746,I0707,I0709,I0725,I0736,I0726,ZHAG_BON004.A0101_Luk10,ZHAJ_BON034.A0101_Luk9,ZHJ_BON024.A0101_Luk84,ZKO_BON001.A0101_Luk7,ZMOJ_BON014.A0101_Luk21	no	[50,53]	Ancient
Iran_GanjDareh_N	I1290,I1944,I1945,I1947,I1949,I1954,I1951,I7527	no	[47,49]	Ancient
Israel_C	I0644,I1172,I1187,I1171,I1164,I1184,I1179,I1182,I1170,I1168,I1152,I1178,I1165,I1160,I1169,I1154	no	[48]	Ancient
Morocco_EN.SG	IAM.6.SG,IAM.7.SG,IAM.4_IAM.5.SG	no	[45]	Ancient
Morocco_LN.SG	KEB.4.SG,KEB.6.SG,KEB.1_KEB.8.SG	no	[45]	Ancient
Morocco_Iberomaurusian	TAF009,TAF010,TAF011,TAF013,TAF014,TAF015	no	[44]	Ancient
Botswana_Nqoma_900BP	NQO002.A0101	no	[4]	Ancient
Botswana_Taukome_1100BP	TAU001.COMAB	no	[4]	Ancient
Botswana_Xaro_1400BP	XAR001.A0101,XAR002.COMAB	no	[4]	Ancient
Congo_Kindoki_150BP	KIN003.A0101	no	[4]	Ancient
Congo_Kindoki_230BP	KIN002.A0101,KIN004.A0101	no	[4]	Ancient
Congo_MatangaiTuruNW_750BP	MTN001.A0101	no	[4]	Ancient
Congo_NgongoMbata_220BP	NGO001.A0101	no	[4]	Ancient
Kenya_HyraxHill_2300BP	HYR002.A0101	no	[4]	Ancient
Kenya_LukenyaHill_3500BP	LUK001.ind_merged,LUK003.A0101	no	[4]	Ancient
Kenya_MoloCave_1500BP	MOL001.A0101,MOL003.A0101	no	[4]	Ancient
Kenya_Nyarindi_3500BP	NYA002.A0101,NYA003.A0101	no	[4]	Ancient
Uganda_Munsa_500BP	MUN001.A0101	no	[4]	Ancient
Kenya_Kakapel_300BP	KPL002.COMAC	no	[4]	Ancient
Kenya_Kakapel_3900BP	KPL001.A0101	no	[4]	Ancient
Kenya_Kakapel_900BP	KPL003.A0101	no	[4]	Ancient
Ethiopia_4500BP_published.SG	mota.SG	no	[46]	Ancient
Kenya_Early_Pastoral_N	I12533_blue,I12534_blue	no	[5]	Ancient
Kenya_IA_Deloraine	I8802	no	[5]	Ancient
Kenya_LSA	I8808,I8930_blue,I8931_blue	no	[5]	Ancient
Kenya_Pastoral_IA	I8892,I12391,I12381,I12379,I8904_blue,I8901_blue	no	[5]	Ancient
Kenya_Pastoral_IA_Data_Questionable	I12391	no	[5]	Ancient
Kenya_Pastoral_IA_Possible	I8904_blue	no	[5]	Ancient
Kenya_Pastoral_Neolithic	I10719,I8758,I8804,I8805,I8809,I8814,I8820,I8830,I8874,I8918,I8919,I8920,I8922,I12394,I12384,I12398_new,I8759_blue,I8923_blue	no	[5]	Ancient
Kenya_Pastoral_Neolithic_Elmenteitan	I10719,I8805,I8922,I12394,I12398_new,I8923_blue	no	[5]	Ancient
Kenya_Pastoral_Neolithic_outlier	I8759_blue	no	[5]	Ancient
Tanzania_PN	I13763,I13762_blue,I13982,I13977,I13983,I13970,I13979,I13978,I13972,I13980,I13981	no	[5]	Ancient
Tanzania_PN_Data_Questionable	I13970	no	[5]	Ancient
Tanzania_PN_Forager	I13763,I13982,I13983	no	[5]	Ancient
Tanzania_PN_outlier	I13978,I13972	no	[5]	Ancient
Tanzania_Zanzibar_1300BP_all	I0589_all	no	[22]	Ancient
Malawi_Chencherere_5200BP_all_published	I4421_published,I4422_published	no	[22]	Ancient
Malawi_Fingira_2500BP_all_published	I4426_published	no	[22]	Ancient
Malawi_Fingira_6100BP_all_published	I4427_published,I4468_published	no	[22]	Ancient
Malawi_Hora_8100BP_all	I2967_all	no	[22]	Ancient
Tanzania_Luxmanda_3100BP_all	I3726_all	no	[22]	Ancient
Tanzania_Pemba_1400BP_published_all	I1048_published_all	no	[22]	Ancient
Tanzania_Pemba_600BP_published	I2298_published	no	[22]	Ancient
South_Africa_1200BP.SG	I9134.SG	no	[22]	Ancient
South_Africa_2000BP.SG	I9133.SG,baa001.SG,bab001.SG	no	[43]	Ancient
South_Africa_400BP.SG	cha001.SG,ela001.SG,mfo001.SG,new001.SG	no	[43]	Ancient
